# Supplementary material for: Examining Relationships Between Groundwater Nitrate Concentrations in Drinking Water and Landscape Characteristics to Understand Health Risks
Source: Geohealth. 2022 May 1;6(5):e2021GH000524. doi: 10.1029/2021GH000524 (PMC9060635; doi:10.1029/2021GH000524)
Supplement: Supplementary file 2 — Table S1 [file GH2-6-e2021GH000524-s001.xlsx]

## Sheet: CART_Variables
Supporting Information Table S1 for Examining Relationships Between Groundwater Nitrate Concentrations in Drinking Water and Landscape Characteristics to Understand Health Risks
Authors: Quercus Hamlin, Sherry Martin, Anthony Kendall, David Hyndman
Group	Variable	Definition	Summary Method	Unit	Min	Max	Median	Mean	StD
Aquifer
	aq_ksat_mday_median	Aquifer Ksat	HUC12 Median	m/day	0.01	38.7	10.615	9.18946	6.8264
	recharge_mmyr_median	Aquifer Recharge	HUC12 median	mm/yr	28	400	240	242.535	44.4494
	wtd_m_md	Water Table Depth	HUC12 Median	m	0	79	7	8.60019	5.97156
	drift_thickness_m_md	Thickness of Quaternary Aquifer/"Drift"	HUC12 median	m	7	256	62	86.3362	56.8386
Well Properties
	WellProp_Drift	Proportion of HUC12 Wells in Quaternary Aquifer	HUC12 Proportion	%	0.00864553	1	0.929162	0.801579	0.272587
	WellProp_Bedrock	Proportion of HUC12 Wells in Bedrock Aquifer	HUC12 Proportion	%	0	0.991354	0.0708383	0.198421	0.272587
	Depth_Drift_md	Depth of Well in Quaternary Aquifer	HUC12 Median	m	18	310	83	86.4831	28.6214
	Elev_Drift_md	Elevation above sea level of wells in Quaternary Aquifer	HUC12 median	m	457	1252	743	760.761	159.132
	Depth_Bedrock_md	Depth of Well in Bedrock Aquifer	HUC12 Median	m	1	501	140	158.474	89.2424
	Elev_Bedrock_md	Elevation above sea level of wells in Bedrock Aquifer	HUC12 median	m	212	1249	645	665.259	185.935
Soil
	sandtotal_r_lay1_median	Soil 0-20 cm % Sand	HUC12 Median	%	18	96	68	68.3359	18.2303
	sandtotal_r_lay2_median	Soil 20-50 cm % Sand	HUC12 Median	%	12	96	67.5	66.3168	21.9355
	sandtotal_r_lay3_median	Soil 50-100 cm % Sand	HUC12 Median	%	14	97	67.5	64.5916	22.8717
	sandtotal_r_lay4_median	Soil 100-200 cm % Sand	HUC12 Median	%	12	98	80	67.4189	24.7743
	claytotal_r_lay1_median	Soil 0-20 cm % Clay	HUC12 Median	%	2	35	9	10.4313	5.05056
	claytotal_r_lay2_median	Soil 20-50 cm % Clay	HUC12 Median	%	1	55	12	13.7443	8.56368
	claytotal_r_lay3_median	Soil 50-100 cm % Clay	HUC12 Median	%	1	52	13	15.0057	9.0349
	claytotal_r_lay4_median	Soil 100-200 cm % Clay	HUC12 Median	%	1	47	8	13.0782	9.29726
	silttotal_r_lay1_median	Soil 0-20 cm % Silt	HUC12 Median	%	2	52	21	20.7462	13.2095
	silttotal_r_lay2_median	Soil 20-50 cm % Silt	HUC12 Median	%	2	55	20	19.354	13.4271
	silttotal_r_lay3_median	Soil 50-100 cm % Silt	HUC12 Median	m/s	2	52	19	19.8349	13.7705
	silttotal_r_lay4_median	Soil 100-200 cm % Silt	HUC12 Median	m/s	1	49	12	18.7739	15.5297
	ksat_soil_lay1_median	Soil 0-20 cm Ksat	HUC12 Median	m/s	9e-07	9.83e-05	6e-06	1.42601e-05	1.80289e-05
	ksat_soil_lay2_median	Soil 20-50 cm Ksat	HUC12 Median	m/s	8e-07	9.83e-05	5.9e-06	1.6998e-05	2.05272e-05
	ksat_soil_lay3_median	Soil 50-100 cm Ksat	HUC12 Median	g C/m2	7e-07	9.96e-05	4.7e-06	1.66443e-05	2.17006e-05
	ksat_soil_lay4_median	Soil 100-200 cm Ksat	HUC12 Median	g C/m2	7e-07	0.0001132	1.515e-05	2.24263e-05	2.24919e-05
	soil_soc_dep0_5_median	Soil 0-5 cm Soil Organic Carbon	HUC12 Median	g C/m2	341	7516	1052.5	1169.06	539.894
	soil_soc_dep5_20_median	Soil 5-20 cm Soil Organic Carbon	HUC12 Median	g C/m2	836	20754	2610	2729.83	1002.53
	soil_soc_dep20_50_median	Soil 20-50 cm Soil Organic Carbon	HUC12 Median	g C/m2	614	35358	1898.5	2039.5	1287.42
	soil_soc_dep50_100_median	Soil 50-100 cm Soil Organic Carbon	HUC12 Median	g C/m2	795	32363	1582.5	1724.79	1164.84
	soil_soc_dep100_150_median	Soil 100-150 cm Soil Organic Carbon	HUC12 Median	mm	45	3930	1084	1212.35	445.295
	soil_soc_dep150_999_median	Soil >150 cm Soil Organic Carbon	HUC12 Median	mm	27	7034	502	730.281	826.334
	soil_aws_dep0_5_median	Soil 0-5 cm Available Water Storage	HUC12 Median	mm	4	29	7	7.25668	2.04952
	soil_aws_dep5_20_median	Soil 50-20 cm Available Water Storage	HUC12 Median	mm	10	40	20	20.1947	6.06415
	soil_aws_dep20_50_median	Soil 20-50 cm Available Water Storage	HUC12 Median	mm	19	77	36	34.7691	9.59127
	soil_aws_dep50_100_median	Soil 50-100 cm Available Water Storage	HUC12 Median	mm	27	93	56.5	53.9571	14.3431
	soil_aws_dep100_150_median	Soil 100-150 cm Available Water Storage	HUC12 Median	%	10	93	41	45.7796	15.7597
	soil_aws_dep150_999_median	Soil >150 cm Available Water Storage	HUC12 Median	%	0	183	18	23.8053	24.8838
Land Use
	OpenWater_per	Open Water %	HUC12 %	%	0	42.8674	0.972466	2.40243	4.39844
	DevOpen_per	Developed - Open %, HUC12	HUC12 %	%	0.66335	45.5799	4.08948	6.00198	5.27741
	DevLow_per	Developed - Low Intensity %, HUC12	HUC12 %	%	0.132068	37.9437	2.59535	4.42056	5.5572
	DevMed_per	Developed - Medium Intensity %, HUC12	HUC12 %	%	0	34.2982	0.307144	1.61233	3.914
	DevHigh_per	Developed - High Intensity %, HUC12	HUC12 %	%	0	17.4953	0.0617624	0.617452	1.74192
	Barren_per	Barren %, HUC12	HUC12 %	%	0	23.0465	0.0636375	0.315748	1.16771
	DecidFor_per	Forest - Deciduous %, HUC12	HUC12 %	%	0	69.8041	17.2077	20.2174	13.4375
	EvergreenFor_per	Forest - Evergreen %, HUC12	HUC12 %	%	0	65.0101	0.872019	3.57914	6.59848
	MixedFor_per	Forest - Mixed %, HUC12	HUC12 %	%	0	29.7795	2.23166	3.6476	4.10871
	ShrubScrub_per	Shrub/Scrub %, HUC12	HUC12 %	%	0	14.8521	0.118183	0.85191	1.70824
	GrasslandHerb_per	Grassland Herbaceous %, HUC12	HUC12 %	%	0	30.2915	0.637443	2.94507	4.4364
	PastureHay_per	Pasture/Hay %, HUC12	HUC12 %	%	0	25.4075	1.27647	3.68365	4.87127
	Crops_per	Cultivated Crop %, HUC12	HUC12 %	%	0	96.5217	30.9286	32.9869	25.5432
	WoodyWetlands_per	Woody Wetlands %, HUC12	HUC12 %	%	0	68.5714	14.2921	15.9724	10.2237
	HerbWetlands_per	Herbaceous Wetlands %, HUC12	HUC12 %	%	0	9.61733	0.586741	0.745383	0.723526
	forest_per	Aggregated Forest %, HUC12	HUC12 %	%	0	85.431	22.5302	27.4442	19.4281
	urban_per	Aggregated Urban %, HUC12	HUC12 %	%	2.6534	95.4175	6.90001	12.6523	15.4157
	wetland_per	Aggregated Wetland %, HUC12	HUC12 %	%	0	74.987	14.948	16.7177	10.5524
Agriculture
	corn_per_md	Median % of watershed area growing corn 2010-2015	HUC12 Median %	%	0	45.0777	7.95551	10.7639	10.3264
	soy_per_md	Median % of watershed area growing soy 2010-2015	HUC12 Median %	%	0	42.8229	4.58734	8.54845	9.66277
	otherag_per_md	Median % of watershed area growing non-corn/soy 2010-2015	HUC12 Median %	%	0	54.109	9.02137	10.2623	7.83043
Nitrogen
	TN_GW_ChemAg_kghayr_mn	Nitrogen Load from Chem. Ag. Fertilizer to Groundwater	HUC12 Mean	kg/ha/yr	0.000243101	5.72783	0.839059	1.1269	1.09252
	TN_GW_ChemAg_kghayr_md	Nitrogen Load from Chem. Ag. Fertilzer to Groundwater	HUC12 Median	kg/ha/yr	0	11.375	0.5455	1.86534	2.44599
	TN_GW_Atm_kghayr_mn	Nitrogen Load from Atmospheric Deposition to Groundwater	HUC12 Mean	kg/ha/yr	0.180656	2.02603	0.745882	0.788815	0.248512
	TN_GW_Atm_kghayr_md	Nitrogen Load from Atmospheric Deposition to Groundwater	HUC12 Median	kg/ha/yr	0.14	4.027	1.6055	1.69602	0.540868
	TN_GW_NFix_kghayr_mn	Nitrogen Load from Nitrogen Fixation to Groundwater	HUC12 Mean	kg/ha/yr	0	1.46959	0.243557	0.333486	0.309674
	TN_GW_NFix_kghayr_md	Nitrogen Load from Nitrogen Fixation to Groundwater	HUC12 Median	kg/ha/yr	0	2.805	0.1545	0.459919	0.611025
	TN_GW_Man_kghayr_mn	Nitrogen Load from Manure to Groundwater	HUC12 Mean	kg/ha/yr	0	19.8439	0.27491	0.714351	1.34241
	TN_GW_Man_kghayr_md	Nitrogen Load from Manure to Groundwater	HUC12 Median	kg/ha/yr	0	5.092	0	0.0101899	0.192358
	TN_GW_NonAg_kghayr_mn	Nitrogen Load from Chem. Non-ag. Fertilizer to Groundwater	HUC12 Mean	kg/ha/yr	0	2.5063	0.0142535	0.108274	0.26471
	TN_GW_NonAg_kghayr_md	Nitrogen Load from Chem. Non-ag. Fertilizer to Groundwater	HUC12 Median	kg/ha/yr	0	4.993	0	0.0871412	0.450151
	TN_GW_Sep_kghayr_mn	Nitrogen Load from Septic Systems to Groundwater	HUC12 Mean	kg/ha/yr	0	3.34332	0.290856	0.390545	0.345832
	TN_GW_Sep_kghayr_md	Nitrogen Load from Septic Systems to Groundwater	HUC12 Median	kg/ha/yr	0	4.245	0	0.197239	0.365027
	TN_GW_kghayr_mn	Total Nitrogen Load to Groundwater	HUC12 Mean	kg/ha/yr	0.22463	25.8762	2.56864	3.07224	2.26873
	TN_GW_kghayr_md	Total Nitrogen Load to Groundwater	HUC12 Median	kg/ha/yr	0.146	24.024	3.738	5.00178	3.48588
	SENSEmap_Total_Nonpoint_kghayr_mn	Total Nonpoint Nitrogen Input to Landscape	HUC12 Mean	kg/ha/yr	6.8265	277.81	36.3014	43.1641	31.0343
	SENSEmap_Total_Nonpoint_kghayr_md	Total Nonpoint Nitrogen Input to Landscape	HUC12 Median	kg/ha/yr	5	119	11	26.6947	27.7984
	SENSEmap_ChemAgFert_kghayr_mn	Nitrogen Input from Chem. Ag. Fertilizer to Landscape	HUC12 Mean	kg/ha/yr	0	67.859	11.731	16.0031	15.4144
	SENSEmap_ChemAgFert_kghayr_md	Nitrogen Input from Chem. Ag. Fertilizer to Landscape	HUC12 Median	kg/ha/yr	0	91	0	9.36164	19.3334
	SENSEmap_AtmDep_kghayr_mn	Nitrogen Input from Atmospheric Deposition to Landscape	HUC12 Mean	kg/ha/yr	5.11979	14.9741	10	10.1785	1.69051
	SENSEmap_AtmDep_kghayr_md	Nitrogen Input from Atmospheric Deposition to Landscape	HUC12 Median	kg/ha/yr	5	15	10	10.1803	1.70199
	SENSEmap_Manure_kghayr_mn	Nitrogen Input from Manure to Landscape	HUC12 Mean	kg/ha/yr	0	210.446	3.85267	9.74749	17.2054
	SENSEmap_Manure_kghayr_md	Nitrogen Input from Manure to Landscape	HUC12 Median	kg/ha/yr	0	0	0	0	0
	SENSEmap_NonAgFert_kghayr_mn	Nitrogen Input from Chem. Non-ag Fertilizer to Landscape	HUC12 Mean	kg/ha/yr	0	23.5734	0.194071	1.18218	2.70955
	SENSEmap_NonAgFert_kghayr_md	Nitrogen Input from Chem. Non-ag Fertilizer to Landscape	HUC12 Median	kg/ha/yr	0	2	0	0.0019084	0.0617802
	SENSEmap_Septic_kghayr_mn	Nitrogen Input from Septic Systems to Landscape	HUC12 Mean	kg/ha/yr	0	10.8088	0.924306	1.24657	1.11024
	SENSEmap_Septic_kghayr_md	Nitrogen Input from Septic Systems to Landscape	HUC12 Median	kg/ha/yr	0	0	0	0	0
	SENSEmap_NFix_kghayr_mn	Nitrogen Input from Nitrogen Fixation to Landscape	HUC12 Mean	kg/ha/yr	0	23.2672	3.60521	4.80424	4.62051
	SENSEmap_NFix_kghayr_md	Nitrogen Input from Nitrogen Fixation to Landscape	HUC12 Median	kg/ha/yr	0	24	0	1.09637	3.46565
	SENSEmap_Point_md	Nitrogen Input from Point Sources to Landscape	HUC12 Mean	kg/ha/yr	0	267188	0	1435.79	12724.3
	SENSEmap_Point_gmean	Nitrogen Input from Point Sources to Landscape	HUC12 Median	kg/ha/yr	0	267188	0	1394.35	12719.3
